# Supplementary material for: Cost-Effectiveness of Population Screening Programs for Cardiovascular Diseases and Diabetes in Low- and Middle-Income Countries: A Systematic Review
Source: Front Public Health. 2022 Mar 8;10:820750. doi: 10.3389/fpubh.2022.820750 (PMC8957212; doi:10.3389/fpubh.2022.820750)
Supplement: Supplementary Table 1 — Summary. [file Table_1.XLSX]

## Sheet: Table 1 - Summary
Disease	Study	Funding Source	Population	Setting	Intervention Evaluated	Comparator	Type of Economic Evaluation	Methodology	Perspective	Costs	Currency	Data Source	Utility Scores	Time Horizon	Discount Rate	Threshold Used	Metric of outcome/effect of economic evaluation	Outcome of the intervention	Sensitivity Analysis	Budget Impact Analysis	Results
CVD	Finkelstein, E. A., et al. (2021)	The UK Department of Health and Social Care, the UK Department for International Development, the Global Challenges Research Fund, the UK Medical Research Council, and Wellcome Trust	Individuals aged 40 years or older with hypertension were eligible for inclusion in the study.	Bangladesh, Pakistan, Sri Lanka	COBRA-BPS intervention which comprises of (1) home health education by government CHWs, (2) blood pressure monitoring and referral, (3) training of public and private providers in management of hypertension, (4) designated hypertension triage counter and care coordinators in government clinics, and (5) a financing model to compensate for additional services equivalent to 20% of the salary of CHWs.	Usual care comprised of existing community services, with CHWs routinely visiting homes for maternal and child care only. The clinics did not have hypertension related triage counters or care coordinators.	Cost Effectiveness Analysis	Cluster-randomised controlled trial in 30 rural com munities in Bangladesh, Pakistan, and Sri Lanka. These 30 communities were randomly assigned to receive either COBRA-BPS or usual care, stratified by country (ten clusters each) and distance from the government clinic (near [≤2 km] or far [>2 km]) and costs were qautified prospectively.	Health payer perspective	1) Administration and oversight, 2) Training of CHWs in blood pressure monitoring and home health education, 3) Training of general practitioners, 4) Implementation of home-based blood pressure monitoring and home health education, 5) Coordination at hypertension triage counters, 6) Medical visits (including travel subsidies and costs for additional medications), and 7) Coordinating activities of…	USD	Data collected prospectively during the trial	Health Utility Index	Lifetime	0.03	Threshold of three times gross domestic product per capita in each country	Incremental cost per cardiovascular disease DALY averted (USD)	1) Sucessful intervention for fewer CVD events, 2) High blood pressure control	Probabalistic Sensitivity Analysis	Yes	The first-year per-participant costs for COBRA-BPS were USD10·65 for Bangladesh, USD10·25 for Pakistan, and USD6·42 for Sri Lanka. Per-capita costs were USD0·63 for Bangladesh, USD0·29 for Pakistan, and USD1·03 for Sri Lanka. Incremental cost-effectiveness ratios were USD3430 for Bangladesh, USD2270 for Pakistan, and USD4080 for Sri Lanka, per cardiovascular disability-adjusted life year averted.
CVD	Gaziano, T., et al. (2015)	National Heart, Lung, and Blood Institute of the National Institutes of Health and United Health Chronic Disease Initiative	Aged 35-74 years	South Africa, Mexico, and Guatemala	1) The first intervention trained community health workers to use a simple nonlaboratory, paper-based cardiovascular disease risk chart in community settings. 2) The second intervention trained the workers to use the same risk chart embedded in a mobile application.	Both interventions were compared to the usual care of opportunistic screening at the primary health center.	Cost Effectiveness Analysis	Decision analytic model - Microsimulation cardiovascular disease policy model developed with age-varying probabilities of cardiovascular disease events	Health payer perspective	1) Cost of Disease States, 2) Cost of Procedures, 3) Annual Cost of Medication, 4) Cost of Adverse Events from Statin, 5) Total Training Cost 6) Total Screening Costs 7) Cost of Medication	USD	Country-level data or international sources; International Drug Price Indicator Guide for Mexico and Guatemala. Health care delivery costs—salaries, health care visits, diagnostic tests, and hospital stays—are estimates from the WHO expressed in 2013 US dollars; QOL decrement = Medical Expenditure Panel Survey	EQ-5D index scores	Lifetime	0.03	Threshold of three times gross domestic product per capita in each country	Quality-adjusted life years (QALYs) accrued under usual care, the paper- based intervention, and the mobile app intervention;	1) Strengthening the referral process to health centers for community members identified as high risk for CVD, 2) Ensuring adequate access to essential medications would improve the overall efficiency of care.	Multiway Sensitivity Analysis	No	Both intervention strategies added QALYs compared to the usual standard of care. The mobile application was the most cost-effective intervention. Incremental cost-effectiveness ratio Guatemala = USD565 per QALY gained; Incremental cost-effectiveness ratio Mexico = USD3.57 per QALY gained; Use of the mobile application was cost-saving (it increased QALYs and reduced overall costs) in South Africa;
CVD	Nguyen, T.-P.-L., et al. (2016)	This study was funded by the NUFFIC project which supported for PhD research	National population	Vietnam	National program for hypertension screening (1) one-off screening; (2) screening every two years; (3) annual screening; and (4) screening in combination with increased coverage of treatment in both sexes and different ages.	No screening	Cost Effectiveness Analysis	The model combines a decision tree with a Markov model to estimate the cost-effectiveness of screening compared with non-screening for hypertension. Various intervals for screening (one-off, annually, biannually, biannually until 55 or 60 years old and then annually until death) and varying ages to start screening (35 or 45 or 55 years old), during a one-year cycle were applied. In the model, for…	Health payer perspective	1) Cost of transportation and distribution, 2) Medical visit, 3) Cost of screening for hypertension, 4) Cost of HBP treatment in the community, 5) Cost of acute CVD and treatment first year, 6) Cost of stable CVD treatment in followed year.	Int dollar	Published literature, database of Thai Nguyen general hospital, Vietnam and expert’s opinion,	SF-6D	10 years	0.03	The threshold for willingness to pay was three times the gross domestic product (GDP), taking the PPP exchange rate into account. One GDP per capita which is based on PPP in Vietnam in 2013 was 5,294 current Int$.	Quality-adjusted life years (QALYs) and incremental cost-effectiveness of the following approaches: 1) no screening; 2) one-off screening; 3) screening every two years; 4) annual screening; and 5) screening in combination with increased coverage of treatment in both sexes and different ages.	Prevention of CVDs	Probabalistic Sensitivity Analysis and Univariate Sensitivity Analysis	No	In comparison with no screening, all screening strategies resulted in QALYs gained. Cost per QALYs gained varied by groups and screening strategies, from cost saving to Int$ 758,695 per QALY gained. Screening was not cost-effective for screening strategies starting at 35 years for both sexes in all strategies. Among females, one-off screening was cost-effective starting at 45 years at Int$ 12,070…
CVD	Rosendaal, N. T. A., et al. (2016)	This study was funded by the Health Insurance Fund (www.hifund.org).	National population	Nigeria	Population-level hypertension screening and subsequent antihypertensive treatment in the context of a health insurance program, from the healthcare provider perspective.	Reference scenario where the insurance program is not operational and people do not have access to screening or treatment for hypertension.	Cost Effectiveness Analysis	We developed a Markov model to assess the costs and cost-effectiveness of population-level hypertension screening and subsequent antihypertensive treatment in the context of a health insurance program, from the healthcare provider perspective	Health payer perspective	1) Cost of hypertension care per patient per year, 2) Cost of screening per person screened, 3) Cost of acute care after a stroke per patient, 4) Cost of follow up care after a stroke per patient per year, 5) Cost of acute care after CHD event per patient, 6) Cost of follow up care after CHD event per patient per year.	USD	National surveys, published literature	Health Utility Index	10 years	NA	Willingness-to-pay threshold of one GDP per capita per DALY averted	Incremental cost per disability adjusted life year (DALY) averted.	Not mentioned	Probabalistic Sensitivity Analysis and Univariate Sensitivity Analysis	No	The incremental cost-effectiveness ratio Strategy 1. Treatment eligibility: risk and hypertension based (range) = USD1,406 to USD7,815; Strategy 2. Treatment eligibility: risk based (range) = USD732 to USD2959 per DALY averted;
CVD	Angell, B., et al. (2021)	This study was funded by a grant from Give2Asia on the recommendation of Pfizer Foundation and Australian National Health and Medical Research (NHMRC) program	Over the age of 40 years to identify individuals at high CVD risk in the Malang district of East Java province	Indonesia	SMARTHealth Intervention - the intervention facilitated frontline workers, nurses and doctors to assess CVD risk using basic equipment and provided a decision support application on a tablet device. Frontline workers collected patient information using the application and could inform the individual of their risk status, provide lifestyle advice and refer high-risk individuals for further care. D…	Current practice of no SMARTHealth	Cost Effectiveness Analysis	Conducted a modelled cost-effectiveness analysis	Health payer perspective	1.Cost per person screened 2.Treatment costs 3.Average additional primary care cost per year 4.Hospitalization cost	USD	Primary data, published literature, Indonesian national databases, World Health Organisation	Health Utility Index	10 years	0.03	Willingness to pay thresholds	Incremental cost per disability-adjusted life year (DALY) averted and the cost per major CVD event averted.	1) Leveraging mobile technology, to enable community health workers to identify and manage individuals at high risk of CVD and facilitate access to recommended, evidence-based treatments, 2) Adress equity considerations	Probabalistic Sensitivity Analysis and Univariate Sensitivity Analysis	No	Incremental cost effectiveness ratio per DALY averted = USD4299; Incremental cost effectiveness ration per CVD event averted = USD3681;
CVD	Simic, R., et al. (2021)	Not mentioned	738 male active-duty military personnel aged 23 to 58 years	Serbia	Periodic-health-examination screening program in military personnel for Ischemic Heart Disease	Not mentioned	Cost Minimisation Analysis	Retrospective cost-preventive study	Health payer perspective	1.cost of Per patient 2.cost of Per patient with newfound arterial hypertension 3.cost of Per patient with poorly regulated arterial hypertension 4.costs of visits, costs of drugs, and cost of complementary exams	Euro	Observational study	NA	NA	NA	NA	Average Costs	Not mentioned	Not performed	NA	Average costs of all services during the periodic-health-examination screening program were Euro76.96 per subject. However, average costs of all services during the periodic-health-examination screening program for patients with newfound arterial hypertension and poorly regulated arterial hypertension were Euro767.54 per patient and Euro2,103.63 per patient, respectively. Since periodic-health-ex…
CVD + Diabetes	Sando, D., et al. (2020)	Not mentioned	Aged 30 years or older	Uganda	The intervention – routine screening and treatment for hypertension, DM, and hypercholesterolaemia – would follow current national Ugandan guidelines.	The status quo would refer to the current health services environment where NCD treatment for PLWH is not delivered by HIV clinics.	Cost Effectiveness Analysis	A cost-epidemiologic model to study the health impact, costs and cost-effectiveness of integrating basic screening and treatment services for hypertension, DM and hypercholesterolaemia in HIV treatment services in Uganda.	Health payer perspective	1) Average cost of hospitalization 2) Treatment cost 3) Treatment cost during the acute phase 4) Annual treatment cost for non-fatal CVD event 5) Cost of antiretroviral drugs 6) Cost of adding NCD services 7) Additional ART Cost 8) Cost savings due to averted CVD Cases system provision.	USD	Published literature, STEPs survey, HIV impact survey, MoH Uganda	Health Utility Index	10 years	0.03	one half and one time Uganda’s gross domestic product (GDP) per capita)	Total costs as the sum of the costs of treating individuals with hypertension, DM, and hypercholesterolaemia; Costs of treating CVD cases (both fatal and non-fatal cases), and the ART costs. Incremental costs for integration were derived as the difference in total costs compared with status quo. Net cost per DALY averted by integration.	Improve survival of people living with HIV and decrease burden of NCD in sub-Saharan Africa	One way sensitivity analysis	No	Integration would yield estimated net costs between USD1,400 and USD3,250 per disability-adjusted life year averted among older ART patients; Integration of services for hypertension, DM, and hypercholesterolaemia would have an incremental cost-effectiveness ranging from USD8,800 to USD1,400 per DALY averted, depending on the age and sex category; Providing services for hypertension, DM and high …
CVD + Diabetes	Golovaty, I., et al. (2018)	Not mentioned	Aged ≥ 18 years old	South Africa	Integrating NCD screening and counseling to a home-based HIV counseling and testing program	Only HIV screening and counseling	Incremental Cost Analysis	Cross-sectional costing analysis of an integrated HIV-NCD home-based testing and counseling (HTC) program	Health payer perspective	1) Cost of Transportation, 2) Cost of Equipment, 3) Cost of Supplies, 4) Cost of Start-up, 5) Cost of Training, 6) Cost of Data capture.	USD	Baseline costs (HIV intervention only) were defined as those incurred by participants receiving home-based HTC in 2013 as part of the primary micro-costing study.17,18 Incremental costs of the integrated HIV-NCD testing and counseling (NCD intervention costs) were collected on-site in March 2016. A combination of ingredient and activity-based costing were used. Research costs were separated from …	NA	NA	0.03	NA	Incremental costs of integrated HIV-NCD screening	Not mentioned	One way sensitivity analysis	No	Integrating all-inclusive NCD screening as part of home-based HTC in a high HIV prevalence setting increased program costs by USD3.95 (42%) per person screened (from USD9.36 to USD13.31 per person). Integrated NCD screening, excluding point-of-care cholesterol testing, increased program costs by USD2.24 (24%).
CVD + Diabetes	Rattanavipapong, W., et al. (2016)	The World Health Organization (WHO) and the International Decision Support Initiative (iDSI) funded the health technology assessment (economic evaluation) for the PEN program	A hypothetical cohort of people aged 27 (for the 15- to 39-year-old cohort) and 59 (for the 40-year-old and above cohort) with diabetes and/or hypertension enter and run through the model for the duration of their lifetime.	Indonesia	The model evaluates a no-screening policy option and the current WHO PEN program. For no screening, the model assumes that all patients will come to the Puskesmas for treatment when they are symptomatic. In addition to these two policy options, alternative screening strategies policy options 1 and 2 were developed. Similar to the current PEN program, policy option 1 allows a high-risk group of in…	No screening	Cost Effectiveness Analysis	A hybrid model, with a decision tree and Markov models, was constructed to reflect the current service provision for the PEN interventions, focusing on diabetes and hypertension screening and treatment.	Societal perspective	1) Screening (per population screened), 2) Random capillary blood glucose test, 3) Fasting plasma glucose test, 4) Blood pressure monitoring, 5) Start-up costs of PEN for population aged 15–39, 6) Start-up costs of PEN for population aged greater than or equal 40, 7) Costs of treating diabetes and follow-up (per year), 8) Direct nonmedical cost (per year) such as medical commuting and transportat…	IDR	Indonesian national surveys, Indonesia’s 2010 Global Burden of Disease Study, Thailand Diabetic Registry, treatment costs were based on data garnered from Indonesian case base groups and small community surveys, diability weights from global burden of disease	Health Utility Index	Lifetime	0.03	Willingness to pay thresholds	Total lifetime costs and incremental cost-effectiveness ratio (ICER) per disability-adjusted life years (DALY) averted	Early intervention and management of CVD and diabetes	Probabalistic Sensitivity Analysis and Univariate Sensitivity Analysis	Yes	All screening programs have dominance over a no-screening policy because they incurred lower lifetime costs and higher health gains. The average lifetime cost of the current policy, which is approximately IDR57.86 million, is slightly lower than policy option 1, which is 57.88 million IDR, though current PEN policy has higher health gains. In this case, current PEN dominates over policy option 1.…
CVD + Diabetes	Dukpa W, et al. (2015)	This study was funded by the Regional Office for South-East Asia of the WHO.	Aged 40 years or older	Bhutan	World Health Organization (WHO)’s Package of Essential Non-communicable (PEN) disease interventions for primary health care in Bhutan.	No screening	Cost Utility Analysis	A model-based economic evaluation was performed to capture all of the costs and consequences of the entire pathway resulting from diabetic and hypertension screenings (from screening to death). The model consisted of a decision tree and a Markov model	Societal perspective	1) Costs of treating diabetes and follow up, 2) Direct non-medical cost, 3) Costs of treating hypertension and follow up.	Int dollar	Published literature	Health Utility Index	Lifetime	0.03	Threshold of three times gross domestic product per capita in each country	lifetime costs, DALY averted and the incremental cost-effectiveness ratio (ICER) per DALY averted.	Early intervention and management of CVD and diabetes	Probabalistic sensitivity analysis	No	Current screening option (where people who are overweight, obese or aged 40 years or older who visit primary care facilities are screened for diabetes and hypertension) represents good value for money compared to ‘no screening’. Also, expanding opportunistic screening (70% coverage of the target population) to universal screening (where 100% of the target population are screened), is likely to be…
Diabetes	Liu, X., et al. (2013)	Not mentioned	Aged 25 years and above.	China	Four simulated diabetes prevention strategies with a control group, where no prevention applied: 1) One-off screening for undiagnosed diabetes and impaired glucose tolerance (IGT), with lifestyle interventions on diet, 2) Only exercise, 3) Only diet combined exercise (duo-intervention) respectively in those with IGT, and 4) One-off screening alone. Independent age-specific models were simulated b…	No screening	Cost Effectiveness Analysis	Hybrid decision tree Markov model	Societal perspective	1) Cost for screening, 2) Cost of diet or exercise intervention, 3) Cost of Duo-intervention, 4) Cost of Onset of diabetes, 5) Cost of CVD treatment, 6) Cost of Nephropathy treatment, 7) Cost of Neuropathy treatment, 8) Cost of Retinopathy treatment.	USD	Estimated parameters, prevention and treatment costs, and health-related quality of life weight (also called utility score or utility) were obtained from published data. The screening unit cost was derived from Publicity Medicine Prices of Hunan, China.	EQ-5D index scores	40 years, and each of the model cycles represented 1 year	0.03	Willingness to pay thresholds	The remaining survival years, The quality-adjusted life years (QALYs) accured per diabetes or IGT subjects, societal costs per simulated subject and the comparisons between preventions and control over 40 years.	Not mentioned	One-way sensitivity analysis	No	Among the three simulated intervention programmes, screening with exercise had the greatest savings at all three starting ages compared with the control. The remaining survival years per subject for the controls was 29.0, 19.6, 7.4 at the initiation ages of 25, 40 and 60 years, respectively. The average costs per subject for the controls was USD20,103, USD13,634 and USD8000 at the initiation ages…
Diabetes	Toscano, C. M., et al. (2015)	Brazilian Ministry of Health with the support of the Pan American Health Organization	Aged 40 years and older.	Brazil	A one-time screening program conducted through primary healthcare services using fingerstick capillary blood glucose testing.	No screening	Cost Effectiveness Analysis	CDC/RTI cost effectiveness model for T2DM: A cost-effectiveness study in which a validated Markov model was populated with data from a national population-based screening program	Health payer perspective	1) Cost of treatment, 2) Cost of complications, 3) Cost of screening, 4) Costs of intensified glycemic and hypertension control.	USD	Brazilian National Institute for Geography and Statistics (IBGE), National population based surveys, published literature	Health Utility Index	Lifetime	NA	Threshold of three times gross domestic product per capita in each country	outcomes include lifetime development of diabetic complications, diabetes-related health care costs, life years, and quality adjusted life years gained (QALYs)	Control of T2DM	One-way sensitivity analysis	No	Compared with no screening, screen detection of undiagnosed diabetes resulted in USD 31,147 per QALY gained.
Diabetes	Srichang, N., et al. (2011)	Not mentioned	National population	Thailand	(1) the method which was proposed by the Royal Medical Association of Thailand (RMAT) - Age > 40 years old, body mass index (BMI) > 27 kg/m2. (2) the method proposed by Thailand’s Ministry of Public Health (MOPH) - Age > 35 years old, body mass index (BMI) > 25 kg/m2. (3) Aekplakorn et al - a diabetes risk score for predicting incident diabetes (4) Keesukphan et al -Age, BMI, history of hypertens…	Universal Fasting Plasma Glucose test	Cost Benefit Analysis	All subjects completed a set of screening questionnaires and were tested for venous fasting plasma glucose (FPG). One-time screening performance and costs were analyzed.	Societal perspective	1) Cost of screening methods for abnormal fasting plasma glucose, 2) Direct medical cost, 3) Non-medical cost, 4) Transportation cost, 5) The cost of physician, nurse, and secretary	USD	Questionaires desinged specifically for the study	NA	NA	NA	NA	Sensitivity and Specificity of the screening methods through the Reciever Operator Characteristic (ROC) and Area Under the Curve (AOC)	Control of T2DM	Not performed	NA	The overall sensitivities of all screening methods were high to very high and ranged between 71 and 92% for abnormal fasting plasma glucose screenings, while the overall specificities were low to moderate and ranged between 31 and 57%. Compared to the universal FPG test, all screening methods using questionnaires were relatively more cost-effective. Their relative cost-effectiveness was, however,…
Diabetes	Li, A. E., et al. (2013)	CDC(Shanghai)	National population	East Asia/China (shanghai)	Population screening program 1) General population screening, 2) Screening of high-risk groups, 3) Detection of high-risk diabetic subjects in routine management;	The status quo of general population screening	Cost Minimisation Analysis	Calculated costs of each screening programs	Health payer perspective	1) Direct economic costs of health institutions involved in screening process( cost of experiment materials, salary of health insitution personnel, cost of experimental testing) 2) the basic cost of carrying out the experiment( management cost)	CNY	Data collected prospectively during the trial	NA	NA	NA		Average costs	Control of T2DM	One way sensitivity analysis	NA	1）general population sceen method: the average test cost per residents was 57.59 CNY, and the average cost per positive patient was 205.56 CNY, 2) screen of high-risk groups method: the average test cost per residents was 51.73 CNY, and the average test cost per positive patients was 110.10 CNY, (3) Detection of high risk diabetic subjects in routine management method: the average test cost per p…
Diabetes	Zhang, J., et al. (2015)	CDC(Zhejiang)	Aged 35 years and above	East Asia/China (zhejiang)	Opportunistic blood glucose screening model blood glucose measurements(OGTT)	No screening	Cost Minimisation Analysis	Calculated cost of administring oppurtunistic blood glucose screening model	Health payer perspective	(1) Depreciation cost for use of blood glucose measuring instrument	CNY	Data collected prospectively during the trial	NA	NA	NA		Average costs	Control of T2DM	One way sensitivity analysis	NA	Total direst costs of diabetes screening among outpatients over 35 years old were 7140.00 RMB yuan(2472.5 RMB yuan for center and 4667.5 RMB yuan for stations). Overall detection rate of diabetes was 1.2%(2.2% for center and 0.7% for stations), and cost-effectiveness ratio was 375.79 RMB yuan( 291.72 RMB yuan for center and 666.79 RMB yuan for stations.
