# Supplementary material for: Cost-Effectiveness of Population Screening Programs for Cardiovascular Diseases and Diabetes in Low- and Middle-Income Countries: A Systematic Review
Source: Front Public Health. 2022 Mar 8;10:820750. doi: 10.3389/fpubh.2022.820750 (PMC8957212; doi:10.3389/fpubh.2022.820750)
Supplement: Supplementary Table 2 — Quality assessment. [file Table_2.XLSX]

## Sheet: Table 2 - Critical Appraisal
Studies	Well-defined question	Comprehensive description of alternatives	Important and relevant costs and outcomes for each alternative identified	Clinical effectiveness been established	Costs and outcomes measured accurately	Costs and outcomes valued credibly	Costs and outcomes adjusted for differential timing	Incremental analysis of costs and consequences	Sensitivity Analysis	Results include all issues of concern to users	Generalizable results to the setting of interest in the review	Total Score
Finkelstein, E. A., et al. (2021)	Yes	Yes	Yes	Yes	Yes	Yes	Yes	Yes	Yes	Yes	Yes	11
Gaziano, T., et al. (2015)	Yes	Yes	Yes	Yes	Yes	Yes	Yes	Yes	Yes	Yes	Yes	11
Nguyen, T.-P.-L., et al. (2016)	Yes	Yes	Yes	Yes	Yes	Yes	Yes	Yes	Yes	Yes	Yes	11
Rosendaal, N. T. A., et al. (2016)	Yes	Yes	Unclear	Yes	Yes	Yes	Yes	Yes	Yes	Yes	Yes	10
Angell, B., et al. (2021)	Yes	Yes	Yes	Yes	Yes	Yes	Yes	Yes	Yes	Yes	Yes	11
Simic. R. et.al. (2021)	Yes	No	No	Yes	Yes	No	No	No	No	Yes	No	4
Sando, D., et al. (2020)	Yes	Yes	Yes	Yes	Yes	Yes	Yes	Yes	Yes	Yes	Yes	11
Golovaty, I., et al. (2018)	Yes	Unclear	Yes	No	Yes	Yes	Yes	Yes	Yes	Yes	Yes	9
Rattanavipapong, W., et al. (2016)	Yes	Yes	Yes	Yes	Yes	Yes	Yes	Yes	Yes	Yes	Yes	11
Dukpa W, et al. (2015)	Yes	Yes	Yes	Yes	Yes	Yes	Yes	Yes	Yes	Yes	Yes	11
Liu, X., et al. (2013)	Yes	Yes	Yes	Yes	Yes	Yes	Yes	Yes	Yes	Yes	Yes	11
Toscano, C. M., et al. (2015)	Yes	Yes	Yes	Yes	Yes	Yes	Yes	Yes	Yes	Yes	Yes	11
Srichang, N., et al. (2011)	Yes	Yes	Yes	No	Yes	Unclear	No	No	No	No	No	4
Li, A. E., et al. (2013)	Yes	Yes	Yes	Yes	Yes	No	Yes	Yes	No	Yes	No	8
Zhang, J., et al. (2015)	Yes	Yes	Yes	Yes	Yes	Yes	Yes	Yes	No	Yes	Yes	10
